# Supplementary material for: SUMOylation Inhibitor TAK-981 Alleviates Hallmark Features of Preeclampsia Related to High Glucocorticoid Exposure by Inhibiting Placental Oxidative Stress in Rats
Source: Antioxidants (Basel). 2026 Apr 11;15(4):478. doi: 10.3390/antiox15040478 (PMC13113754; doi:10.3390/antiox15040478)
Supplement: Supplementary file 1 [file antioxidants-15-00478-s001.zip]

Archive with 1 entries (1 files):
- antioxidants-4176439-supplementary.pdf
